# Supplementary material for: Children’s Processing of Written Ironic Praise and Ironic Criticism: Evidence from Eye-Tracking Analyses
Source: Behav Sci (Basel). 2026 Jul 2;16(7):1101. doi: 10.3390/bs16071101 (PMC13405963; doi:10.3390/bs16071101)
Supplement: Supplementary file 1 [file behavsci-16-01101-s001.zip]

Archive with 2 entries (2 files):
- behavsci-4311182-supplementary1.pdf
- behavsci-4311182-supplementary2.pdf
